# Supplementary material for: The Combining Ability and Heterosis Analysis of Sweet–Waxy Corn Hybrids for Yield-Related Traits and Carotenoids
Source: Plants (Basel). 2024 Jan 18;13(2):296. doi: 10.3390/plants13020296 (PMC10819934; doi:10.3390/plants13020296)
Supplement: Supplementary file 1 [file plants-13-00296-s001.zip]

Archive with 1 entries (1 files):
- plants-2810853-supplementary.pdf
